# Supplementary material for: Temporal dynamics of abundant and rare microbial communities in fermented grains during Chinese light-aroma Baijiu fermentation
Source: Front Microbiol. 2025 Oct 16;16:1640792. doi: 10.3389/fmicb.2025.1640792 (PMC12571738; doi:10.3389/fmicb.2025.1640792)
Supplement: Supplementary file 2 [file Table_1.XLSX]

## Sheet: Supplementary Table 1  
Supplementary Table 1 Keystone ASVs or OTUs in microbial molecular ecological network.
ASV	Bacterial genus	Abundant taxa (AT) or rara taxa (RT)	OTU	Fungal genus	Abundant taxa (AT) or rara taxa (RT)
ASV238	Bacteroides	RT	OTU103	Arthrographis	RT
ASV85	Halomonas	RT	OTU183	Arxiella	RT
ASV13	Lactobacillus	AT	OTU649	Aspergillus	RT
ASV31	Lactobacillus	AT	OTU26	Botryotrichum	AT
ASV59	Lactobacillus	RT	OTU153	Chrysanthotrichum	RT
ASV32	Lactobacillus	RT	OTU112	Epicoccum	RT
ASV6	Lactobacillus	AT	OTU632	Exophiala	RT
ASV23	Lactobacillus	AT	OTU149	Exserohilum	RT
ASV44	Pantoea	AT	OTU85	Fusicolla	RT
ASV29	Pantoea	AT	OTU234	Mortierella	RT
ASV183	Pseudomonas	RT	OTU284	Mortierella	RT
			OTU348	Oidiodendron	RT
			OTU36	Oidiodendron	RT
			OTU304	Paraphoma	RT
			OTU91	Penicillium	RT
			OTU143	Ramularia	RT
			OTU364	Remersonia	RT
			OTU184	Schizothecium	RT
			OTU40	Sistotrema	RT
			OTU3809	Talaromyces	RT
			OTU22	Trichosporon	AT
			OTU106	Unclassified genus	RT
			OTU125	Unclassified genus	RT
			OTU138	Unclassified genus	RT
			OTU171	Unclassified genus	RT
			OTU179	Unclassified genus	RT
			OTU199	Unclassified genus	RT
			OTU240	Unclassified genus	RT
			OTU254	Unclassified genus	RT
			OTU265	Unclassified genus	RT
			OTU300	Unclassified genus	RT
			OTU305	Unclassified genus	RT
			OTU345	Unclassified genus	RT
			OTU383	Unclassified genus	RT
			OTU527	Unclassified genus	RT
			OTU66	Unclassified genus	RT
			OTU88	Unclassified genus	RT
			OTU99	Unclassified genus	RT
			OTU13	Unclassified genus	AT

## Sheet: Supplementary Table 2
Supplementary Table 2 Differences in the topology properties of microbial molecular ecological networks.
Network Properties	Fungal networks		Bacterial networks
	S1	S2	S1	S2
Average degree	5.07	10.38	13.56	8.12
Average path length	4.38	3.12	1.68	2
Network diameter	12.48	6.89	6.68	6.57
Network density	0.012	0.021	0.094	0.102
Clustering coefficient	0.508	0.506	0.801	0.758
Centralization betweenness	0.08	0.01	0.02	0.036
Degree centralization	0.047	0.032	0.135	0.162
Modularity	0.83	1.81	1.94	1.22
